# Supplementary material for: Long-Term Functional Hyperemia after Uncomplicated Phacoemulsification: Benefits beyond Restoring Vision
Source: Diagnostics (Basel). 2022 Oct 10;12(10):2449. doi: 10.3390/diagnostics12102449 (PMC9600879; doi:10.3390/diagnostics12102449)
Supplement: Supplementary file 1 [file diagnostics-12-02449-s001.zip]

Archive with 1 entries (1 files):
- diagnostics-1957387-supplementary.pdf
